# Supplementary material for: Brain Temperature as an Indicator of Cognitive Function in Traumatic Brain Injury Patients
Source: Metabolites. 2023 Dec 27;14(1):17. doi: 10.3390/metabo14010017 (PMC10818445; doi:10.3390/metabo14010017)
Supplement: Supplementary file 1 [file metabolites-14-00017-s001.zip]

Archive with 1 entries (1 files):
- metabolites-2722684-supplementary.pdf
